# Supplementary material for: The Significance of Circulating Microbial Signatures in the Prognosis and Immune Microenvironment of Patients with Cervical Cancer
Source: Int J Mol Sci. 2025 May 1;26(9):4293. doi: 10.3390/ijms26094293 (PMC12072589; doi:10.3390/ijms26094293)
Supplement: Supplementary file 1 [file ijms-26-04293-s001.zip]

Archive with 1 entries (1 files):
- ijms-3537356-supplementary.pdf
